# Supplementary material for: Prediction of recurrence of ischemic stroke within 1 year of discharge based on machine learning MRI radiomics
Source: Front Neurosci. 2023 May 4;17:1110579. doi: 10.3389/fnins.2023.1110579 (PMC10192708; doi:10.3389/fnins.2023.1110579)
Supplement: Supplementary file 1 [file Data_Sheet_1.ZIP]

Archive with 2 entries (2 files):
- Supplementary Figure 1(A).jpg
- Supplementary Figure 1(B).jpg
