# Supplementary material for: Prediction of recurrence of ischemic stroke within 1 year of discharge based on machine learning MRI radiomics
Source: Front Neurosci. 2023 May 4;17:1110579. doi: 10.3389/fnins.2023.1110579 (PMC10192708; doi:10.3389/fnins.2023.1110579)
Supplement: Supplementary file 2 [file Data_Sheet_2.ZIP]

Archive with 3 entries (3 files):
- Supplementary Figure 2(A).jpg
- Supplementary Figure 2(B).jpg
- Supplementary Figure 2(C).jpg
